# Supplementary material for: Hydrophobic Homopolymer’s Coil–Globule Transition and Adsorption onto a Hydrophobic Surface under Different Conditions
Source: J Phys Chem B. 2023 Jun 19;127(25):5541–52. doi: 10.1021/acs.jpcb.3c00937 (PMC10316403; doi:10.1021/acs.jpcb.3c00937)
Supplement: Supplementary file 1 — jp3c00937_si_001.zip [file jp3c00937_si_001.zip]

Archive with 2 entries (2 files):
- Suppl-DuraBiancoFranzese-v3.pdf
- Suppl-DuraBiancoFranzese-v3.tex
