# Supplementary material for: Hydrophobic Homopolymer’s Coil–Globule Transition and Adsorption onto a Hydrophobic Surface under Different Conditions
Source: J Phys Chem B. 2023 Jun 19;127(25):5541–52. doi: 10.1021/acs.jpcb.3c00937 (PMC10316403; doi:10.1021/acs.jpcb.3c00937)
Supplement: Supplementary file 1 — jp3c00937_si_001.zip [file jp3c00937_si_001.zip › Suppl-DuraBiancoFranzese-v3.tex]

%%%%%%%%%%%%%%%%%%%%%%%%%%%%%%%%%%%%%%%%%%%%%%%%%%%%%%%%%%%%%%%%%%%%%
%\documentclass[journal=jacsat,manuscript=article]{achemso} %as in the template
\documentclass[journal=ancac3,manuscript=article]{achemso} %as in ACS Nano where the titles of the references appear

%%%%%%%%%%%%%%%%%%%%%%%%%%%%%%%%%%%%%%%%%%%%%%%%%%%%%%%%%%%%%%%%%%%%%
%% Place any additional packages needed here.  Only include packages
%%, which are essential to avoid problems later.
%%%%%%%%%%%%%%%%%%%%%%%%%%%%%%%%%%%%%%%%%%%%%%%%%%%%%%%%%%%%%%%%%%%%%

\usepackage{chemformula} % Formula subscripts using \ch{}
\usepackage[T1]{fontenc}

\usepackage{graphicx}% Include figure files
\usepackage{dcolumn}% Align table columns on the decimal point
\usepackage{bm}% bold math
\usepackage{hyperref}% add hypertext capabilities
\usepackage {xcolor} %text color
\usepackage{amsmath,amssymb}

\usepackage[caption = false]{subfig}
\usepackage{epstopdf}

\newcommand*\mycommand[1]{\texttt{\emph{#1}}}

%%%%%%%%%%%%%%%%%%%%%%%%%%%%%%%%%%%%%%%%%%%%%%%%%%%%%%%%%%%%%%%%%%%%%
%% Meta-data block
%% ---------------
%% Each author should be given as a separate \author command.
%%
%% Corresponding authors should have an e-mail given after the author
%% name as an \email command. Phone and fax numbers can be given
%% using \phone and \fax, respectively; this information is optional.
%%
%% The affiliation of authors is given after the authors; each
%% \affiliation command applies to all preceding authors not already
%% assigned an affiliation.
%%
%% The affiliation takes an optional argument for the short name.  This
%% will typically be something like "University of Somewhere."
%%
%% The \altaffiliation macro should be used for new addresses, etc.
%% On the other hand, \alsoaffiliation is used on a per-author basis
%% when authors are associated with multiple institutions.
%%%%%%%%%%%%%%%%%%%%%%%%%%%%%%%%%%%%%%%%%%%%%%%%%%%%%%%%%%%%%%%%%%%%%
\author{Bernat Dur{\`a} Faul{\'i}}
\affiliation{Secci\'o de F\'isica Estad\'istica i Interdisciplin\`aria - Departament de F\'isica de la Mat\`eria Condensada, Universitat de Barcelona, Mart\'{\i} i Franqu\`es 1, 08028 Barcelona, Spain.}
\author{Valentino Bianco}
\affiliation{Onena Medicines S.L.,
Paseo Miram\'on, 170, planta 3, B06, 20014, Donostia, Gipuzkoa,
Spain.}
\author{Giancarlo Franzese}
\affiliation{Secci\'o de F\'isica Estad\'istica i Interdisciplin\`aria - Departament de F\'isica de la Mat\`eria Condensada, Universitat de Barcelona, Mart\'{\i} i Franqu\`es 1, 08028 Barcelona, Spain.}
\alsoaffiliation{Institut de Nanoci\`{e}ncia i Nanotecnologia, Universitat de Barcelona, 08028 Barcelona, Spain.}
\email{gfranzese@ub.edu}
%\phone{+123 (0)123 4445556}
%\fax{+123 (0)123 4445557}
%\affiliation[Unknown University]
%{Department of Chemistry, Unknown University, Unknown Town}
%\alsoaffiliation[Second University]
%{Department of Chemistry, Second University, Nearby Town}
%\author{Susanne K. Laborator}
%\email{s.k.laborator@bigpharma.co}
%\affiliation[BigPharma]
%{Lead Discovery, BigPharma, Big Town, USA}
%\author{Kay T. Finally}
%\affiliation[Unknown University]
%{Department of Chemistry, Unknown University, Unknown Town}
%\alsoaffiliation[Second University]
%{Department of Chemistry, Second University, Nearby Town}

%%%%%%%%%%%%%%%%%%%%%%%%%%%%%%%%%%%%%%%%%%%%%%%%%%%%%%%%%%%%%%%%%%%%%
%% The document title should be given as usual. Some journals require
%% a running title from the author: this should be supplied as an
%% optional argument to \title.
%%%%%%%%%%%%%%%%%%%%%%%%%%%%%%%%%%%%%%%%%%%%%%%%%%%%%%%%%%%%%%%%%%%%%
\title[]
  {Hydrophobic homopolymer's coil-globule transition and adsorption onto a hydrophobic surface under different conditions}

%%%%%%%%%%%%%%%%%%%%%%%%%%%%%%%%%%%%%%%%%%%%%%%%%%%%%%%%%%%%%%%%%%%%%
%% Some journals require a list of abbreviations or keywords to be
%% supplied. These should be set up here and will be printed after
%% the title and author information, if needed.
%%%%%%%%%%%%%%%%%%%%%%%%%%%%%%%%%%%%%%%%%%%%%%%%%%%%%%%%%%%%%%%%%%%%%
%\abbreviations{IR, NMR, UV}
%\keywords{water, disordered proteins, hydrophobic interaction, slit pores, confinement}

%%%%%%%%%%%%%%%%%%%%%%%%%%%%%%%%%%%%%%%%%%%%%%%%%%%%%%%%%%%%%%%%%%%%%
%% The manuscript does not need to include \maketitle, which is
%% executed automatically.
%%%%%%%%%%%%%%%%%%%%%%%%%%%%%%%%%%%%%%%%%%%%%%%%%%%%%%%%%%%%%%%%%%%%%

\begin{document}

\date{\today}

\clearpage
%\onecolumngrid

\begin{center}
{\bf\large{Supporting Information}}
\end{center}


\setcounter{equation}{0}
\setcounter{figure}{0}
\setcounter{table}{0}
\setcounter{section}{0}
%\setcounter{page}{1}
\makeatletter
\renewcommand{\theequation}{S\arabic{equation}}
\renewcommand{\thefigure}{S\arabic{figure}}
\renewcommand{\thetable}{S\arabic{table}}
\renewcommand{\thesection}{S\arabic{section}}
%\renewcommand{\bibnumfmt}[1]{[S#1]}
%\renewcommand{\citenumfont}[1]{S#1}


\begin{table}[H] 
\caption{Model's parameters with or without top-down symmetry. Those not indicated in the table are the same in both cases and are: $v_{\rm HB}/v_0=0.5$, $J/4\epsilon=0.3$, $J_\sigma/4\epsilon=0.05$, $k_1=v_0/4\epsilon$, with units
$r_0\equiv v_0^{1/3}=2.9$ \AA, $\epsilon =5.8$ kJ/mol.
\label{tab1}}
\newcolumntype{C}{>{\centering\arraybackslash}X}
\begin{tabular}{|l|c|}
\hline
\textbf{Model's parameter}	& \textbf{$\Delta J^{(\phi)}/J$}	\\
\hline
without top-down symmetry		& 0.83	\\
with top-down symmetry			& 0.17	\\
\hline
\end{tabular}
\end{table}

\begin{figure}
\centering
\includegraphics[width=6.0 in]{nobias_sr_comparacio.pdf}
\caption{As in Fig.~4 but without the bias. Lines are guides for the eyes. The change in liquid-gas spinodal is the same with or without the bias. On the other hand, the change in SR without bias is negligible.  Lines and symbols are as in Fig.~4. Because we reduce $\Delta J^{(\phi)}/J$ in the case without bias (Table \ref{tab1}), the SR is less accessible compared to Fig.~4. The labels (a,b), (c,d), etc., refer to the state points discussed in Fig.~\ref{S_examples}.}
\label{SR_nobias}
\end{figure}

\begin{figure}
\subfloat[]{\includegraphics[width = 3.1824in]{S_1hb_map_f.pdf}}
\subfloat[]{\includegraphics[width = 3.1824in]{S_2density_f.pdf}}\\
\subfloat[]{\includegraphics[width = 3.1824in]{S_1hb_map_ht.pdf}}
\hspace{-0.2in}
\subfloat[]{\includegraphics[width = 3.4632in]{S_2density_ht.pdf}}\\
\subfloat[]{\includegraphics[width = 3.1824in]{S_1hb_map_hp.pdf}}
\subfloat[]{\includegraphics[width = 3.1824in]{S_2density_hp.pdf}}\\
\caption{As in Fig.~5 but without the bias.
The thermodynamic state points $(k_BT/4\epsilon, Pv_0/4\epsilon)$ of the panels are reported in the phase diagram in Fig.~\ref{SR_nobias}:
{\bf (a), (b)} (0.15, 0.10);
{\bf (c), (d)} (0.40, 0.10);
{\bf (e), (f)} (0.15, 0.50).
}
\label{S_examples}
\end{figure}

\begin{figure}
\centering
\includegraphics[width=6.0 in]{nobias_sr_inter.pdf}
\caption{Regions where the homopolymer-interface average number of contact points is $> 3$ (orange symbols and line) and $> 6$ (indigo symbols and line) compared to the SR at 50\% collapse (dashed green line from Fig.~\ref{SR_nobias}) for the confined case without bias. Lines are guides for the eyes. The polypeptide adsorbs when it collapses in the unbiased case. However, at $T$ near the glassy state and $P\leq 0$, the extremely slow chain diffusion can prevent it from reaching the interface and adsorbing onto it.}
\label{adsorb_nobias}
\end{figure}

\end{document}
