# Supplementary material for: Hydrophobic Homopolymer’s Coil–Globule Transition and Adsorption onto a Hydrophobic Surface under Different Conditions
Source: J Phys Chem B. 2023 Jun 19;127(25):5541–52. doi: 10.1021/acs.jpcb.3c00937 (PMC10316403; doi:10.1021/acs.jpcb.3c00937)
Supplement: Supplementary file 2 — jp3c00937_si_002.zip [file jp3c00937_si_002.zip]

Archive with 9 entries (9 files):
- mov1.mp4
- mov1nobias.mp4
- mov2.mp4
- mov2nobias.mp4
- mov3.mp4
- mov3nobias.mp4
- mov4.mp4
- mov5.mp4
- move3nobias.mp4
